# Supplementary material for: Patient Safety and the COVID-19 Pandemic in Germany: A Repeated Population-Based Cross-Sectional Survey
Source: Int J Environ Res Public Health. 2022 Dec 22;20(1):112. doi: 10.3390/ijerph20010112 (PMC9819909; doi:10.3390/ijerph20010112)
Supplement: Supplementary file 1 [file ijerph-20-00112-s001.zip]

Archive with 2 entries (2 files):
- Supplement 1-Questionaire.pdf
- Supplement 2-STROBE-checklist.pdf
